# Supplementary material for: Metabolomics Approaches for the Diagnosis, Treatment, and Better Disease Management of Viral Infections
Source: Metabolites. 2023 Aug 15;13(8):948. doi: 10.3390/metabo13080948 (PMC10456346; doi:10.3390/metabo13080948)
Supplement: Supplementary file 1 [file metabolites-13-00948-s001.zip]

Archive with 2 entries (2 files):
- Table S1 Summary of the main human metabolomics studies on virus infections.pdf
- Table S2 Abbreviations list.pdf
